# Supplementary material for: Hepatitis A Outbreak Characteristics: A Comparison of Regions with Different Vaccination Strategies, Spain 2010–2018
Source: Vaccines (Basel). 2021 Oct 20;9(11):1214. doi: 10.3390/vaccines9111214 (PMC8620672; doi:10.3390/vaccines9111214)
Supplement: Supplementary file 1 [file vaccines-09-01214-s001.zip]

Archive with 1 entries (1 files):
- vaccines-1402244-supplementary.pdf
